# Supplementary material for: Heterogeneous Oriented Structure model of thermoelectric transport in conducting polymers
Source: Sci Rep. 2023 Nov 30;13:21161. doi: 10.1038/s41598-023-48353-5 (PMC10689499; doi:10.1038/s41598-023-48353-5)
Supplement: Supplementary file 2 — Supplementary Information 2. [file 41598_2023_48353_MOESM2_ESM.ods]

## Sheet: HOSt model Interactive monitor
HOSt model PARAMETERS									HOSt model	sigma (S/cm)	kappa (W/m/K)	alpha (µV/K)	ZT	L=kappa/sigma T	sigma_para (S/cm)	kappa_para (W/m/K)	alpha_para (µV/K)	sigma_perp (S/cm)	kappa_perp (W/m/K)	alpha_perp (µV/K)	sigma_ord,para (S/cm)	kappa_ord,para (W/m/K)	alpha_ord,para (µV/K)	sigma_ord,perp (S/cm)	kappa_ord,perp (W/m/K)	alpha_ord,perp (µV/K)	sigma_dis-para (S/cm)	sigma_dis-perp (S/cm)	kappa_dis-para (W/m/K)	kappa_dis-perp (W/m/K)			P3HT-FeCl3-individual					PBTTT					PA						PEDOT
										5,11430458270257E-08	0,0618524818713031	2105,31686594093	1,09947574303861E-07	40,3133869399035	5,7711518034763E-07	0,125000000423721	11590,3827293502	5,06765241128557E-08	0,0615384615778886	2058,14948337765	1,00E-06	0,200000000734206	12161,7923984491	9,99860984747697E-08	0,20000000007341	12161,7923984491	6,02559563E-08	3,1618357679915E-08	0,0333333333775736	0,0333333333565477			Sigma (S/cm)	Seebeck (µV/K)				Sigma (S/cm)	Seebeck (µV/K)				Sigma (S/cm)	Seebeck (µV/K)					Sigma (S/cm)
										1,02286091653889E-07	0,0618524819117728	1770,35340599188	1,55489350707426E-07	20,1566934831721	1,15423035863166E-06	0,125000000847443	9746,31130595416	1,01353048225711E-07	0,0615384616173157	1730,69052310213	2,00E-06	0,200000001468412	10226,8076309157	1,99972196949539E-07	0,200000000146821	10226,8076309157	1,20511908E-07	6,323671535983E-08	0,0333333334218139	0,0333333333797621			0,0246	160				0,0643546856484557	430,362880787738				1,42138883502939E-05	770,082547169811					0,000656036344005743
Ordered regions :										2,04572346218867E-07	0,0618524819927123	1488,68383358515	2,1989532362367E-07	10,0783387288879	2,3084607090486E-06	0,125000001694886	8195,63826828802	2,02706258020272E-07	0,0615384616961701	1455,33145758663	4,00E-06	0,200000002936824	8599,68587632636	3,99944393899079E-07	0,200000000293642	8599,68587632636	2,41023798E-07	1,26473570488458E-07	0,0333333335102944	0,033333333426191			0,13	130				0,228247690063755	353,950703475137				0,001	203,806014150943					0,00319683803982776
kord,lat (W/m/K) :										5,11430784086474E-07	0,0618524822355305	1183,90667903944	3,47684979048622E-07	4,03133614949234	5,77115171089199E-06	0,125000004237214	6517,75128804784	5,06765564266275E-07	0,0615384619327329	1157,38251077277	0,00001	0,20000000734206	6839,07845403378	9,99860984747698E-07	0,200000000734104	6839,07845403378	6,02559358E-07	3,16183856336746E-07	0,033333333775736	0,0333333335654774			0,324	114				0,128971684302251	230,239759174336				0,405487063524546	55,619103773585					0,00846959817643016
0,2	20									2,04572297333727E-06	0,0618524834496216	837,14844740597	6,95369899613325E-07	1,00783413746257	2,30846056094145E-05	0,125000016948857	4608,74638025962	2,02706209549628E-06	0,0615384631155469	818,393028512461	0,00004	0,200000029368242	4835,95875191409	3,99944393899079E-06	0,200000002936416	4835,95875191409	2,41023469E-06	1,26473528557818E-06	0,0333333351029422	0,0333333342619096			0,417	92,5				0,0758327532583878	274,525787387653				0,572552489327878	51,7275943396225					0,0310743983755216
sa (S/cm) :										5,11430718849099E-06	0,0618524858778036	665,759665978731	1,09947628718782E-06	0,403133690111495	5,77115078528681E-05	0,125000042372138	3665,20148442464	5,06765499638744E-06	0,0615384654811748	650,844030888752	0,0001	0,200000073420604	3845,89644092212	9,99860984747697E-06	0,20000000734104	3845,89644092212	6,02557301E-06	3,16183800429227E-06	0,0333333377573454	0,0333333356547739			0,787	121				0,257821534360503	200,796391580569				22,5349515945617	32,5707547169811					0,0968944934066078
1,32E-02	156									2,04572289071838E-05	0,0618524980187135	470,763210247679	2,19895249360375E-06	0,100783441555621	0,000230845907999261	0,12500016948846	2591,69020959084	2,02706201471186E-05	0,0615384773093146	460,216265516137	0,0004	0,200000293682416	2719,45945311724	3,99944393899079E-05	0,200000029364159	2719,45945311724	2,41020178E-05	1,26473521569379E-05	0,0333333510291803	0,0333333426190956			1,2913	96,4				0,590584219623386	279,944763655774				174,801042034117	20,4009433962264					0,453361641674353
Anisotropy b :										5,11430719751337E-05	0,0618525223005303	374,384258221427	3,47684884573211E-06	0,0403133926791385	0,000577114152950924	0,125000423720697	2061,09756543138	5,06765501254433E-05	0,0615385009655934	365,996584957963	0,001	0,20000073420604	2162,70650113299	9,99860984747697E-05	0,200000073410397	2162,70650113299	6,02536732E-05	3,16183801826914E-05	0,0333333775719441	0,033333356547739			3,02	90,6				0,173210600354906	225,782937854835				80,9789721681028	19,6580188679246					1,95343268925732
1,000E+01	1979									0,000102286142811276	0,061852562770216	314,818460453801	4,91700601238489E-06	0,0201567097524109	0,00115422624916102	0,125000847439884	1733,17264263188	0,000101353099281474	0,0615385403927225	307,76530050266	0,002	0,20000146841208	1818,61214404864	0,000199972196949539	0,200000146820795	1818,61214404864	1,20502776E-04	6,32367595267701E-05	0,0333334218071992	0,0333333797621441			3,91	68,9				0,726756994646829	168,404262785351										5,59994371812879
Scaling exponent s :										0,000153429212508437	0,0618526032398906	284,470663735405	6,02207694147299E-06	0,0134378154434985	0,0017313362887863	0,12500127115756	1566,10106301233	0,000152029647468091	0,0615385798198488	278,097418273835	0,003	0,20000220261812	1643,30157715154	0,000299958295424309	0,200000220231192	1643,30157715154	1,80747308E-04	9,4855138032236E-05	0,0333334660390988	0,0333334029765486			6,45405	70,4				1,33693050986375	161,947659279876				5,3285835817769E-05	1080,82505372098					15,4299448556974
4	4									0,000204572281229541	0,0618526437095543	264,729849036486	6,953694389488E-06	0,010078368281014	0,00230844427198276	0,125001694873727	1457,42385584145	0,000202706194846864	0,0615386192469725	258,798879566528	0,004	0,20000293682416	1529,26443266737	0,000399944393899079	0,20000029364159	1529,26443266737	2,40987271E-04	0,000126473515838858	0,0333335102676433	0,0333334261909525			6,67	51				1,98501674606129	103,305397988827				6,62782898776652E-05	736,560427718792					28,2863309367089
										0,000255715348811687	0,0618526841792068	250,366096830406	7,77446544584789E-06	0,00806269998608963	0,00288555019890643	0,125002118588384	1378,34883816898	0,000253382741256224	0,0615386586740932	244,756935744131	0,005	0,200003671030199	1446,28900514217	0,000499930492373849	0,200000367051987	1446,28900514217	3,01222664E-04	0,000158091892806867	0,0333335544928327	0,0333334494053559			11,2	75,6				4,34161277822016	97,4216335204469				0,000136623577309162	687,546398630611					49,8407263550765
Disordered regions :										0,000306858415417799	0,0618527246488484	239,210543252702	8,51649885132574E-06	0,00671892112030817	0,0034626540697132	0,125002542301532	1316,93580878626	0,000304059286857739	0,0615386981012114	233,851314089159	0,006	0,200004405236239	1381,84640540751	0,000599916590848618	0,200000440462384	1381,84640540751	3,61453488E-04	0,000189710269076032	0,0333335987146675	0,0333334726197587			12,95745	69,5				5,1823921071769	56,358280490141				8,30848079356006E-05	957,125028762608					68,8367558467984
s dis,║max (S/cm) :										0,000358001480722064	0,0618527651184787	230,167356601704	9,19886866174083E-06	0,00575907907733846	0,00403975588455915	0,12500296601317	1267,15191136023	0,000354735831328273	0,0615387375283266	225,010733880918	0,007	0,200005139442279	1329,60633520724	0,000699902689323388	0,200000513872782	1329,60633520724	4,21679743E-04	0,000221328644366816	0,0333336429331479	0,0333334958341608			18,85714	59,9				12,339583853291	51,11068730324				0,000170942946700883	763,623777388363					95,0486135851845
7,943E-01	245									0,000409144545050317	0,061852805588098	222,610606731529	9,83400269658422E-06	0,00503919754329457	0,00461685564360012	0,125003389723299	1225,55122927124	0,000405412374990963	0,061538776955439	217,623288298179	0,008	0,200005873648319	1285,952979405	0,000799888787798158	0,200000587283179	1285,952979405	4,81901430E-04	0,000252947018958755	0,033333687148274	0,0333335190485624			18,9	50,1				13,476728490171	46,3517043793868				1,55780364454196E-05	761,317625037604					102,663093448953
s dis,║CO (S/cm) :										0,00046028760840257	0,0618528460577064	216,151290504247	1,0430533343304E-05	0,00447928968240582	0,00519395334699216	0,125003813431918	1189,99219497907	0,000456088917845808	0,0615388163825489	211,308689423013	0,009	0,200006607854359	1248,63918060729	0,000899874886272927	0,200000660693577	1248,63918060729	5,42118549E-04	0,000284565392851851	0,0333337313600462	0,0333335422629635			19,9	55,4				15,3764047052934	49,1511083867018				0,000266876839437271	750,840953480031					136,371142297069
1,318E+01	306									0,00051143067045301	0,0618528865273035	210,532220099707	1,09947457846792E-05	0,00403136339558439	0,00577104899489113	0,125004237139029	1159,0589206691	0,000506765459569672	0,0615388558096557	205,815511468735	0,01	0,200007342060399	1216,17923984491	0,000999860984747697	0,200000734103974	1216,17923984491	6,02331100E-04	0,000316183765766565	0,0333337755684648	0,0333335654773638			45,6	41,8				32,2618383923617	31,9720776000684				0,000314890450660936	653,179596084526					160,194231899356
s dis,┴max (S/cm) :										0,00102286123239316	0,0618532912226668	177,036237807942	1,55488940254827E-05	0,00201569509997461	0,0115418924560595	0,125008474127153	974,665847635871	0,00101353082752981	0,061539250080573	173,069999375586	0,02	0,200014684120798	1022,68076309157	0,00199972196949539	0,200001468207948	1022,68076309157	1,20420546E-03	0,000632367452284221	0,0333342174682538	0,0333337976213362			46,5	33				28,1850076058243	28,4338483431165				0,000613542992275176	578,58620051628					211,198646375979
1,26E+03	405									0,00153429168550602	0,0618536959169236	159,970704544879	1,90433981007503E-05	0,00134380566835794	0,0173125305393592	0,125012710964488	880,725688480452	0,00152029610355725	0,061539644351213	156,386826122643	0,03	0,200022026181197	924,096386582789	0,00299958295424309	0,200002202311922	924,096386582789	1,80562342E-03	0,000948551059273431	0,0333346590329546	0,0333340297652502			48,8	32,1				49,5774900419982	33,9030262750782				0,00033187822139639	502,834489566691					247,241795171589
s dis,┴CO (S/cm) :										0,00204572202996586	0,0618541006100742	148,869892153024	2,19893872609175E-05	0,00100786095249879	0,0230829634005264	0,125016947651147	819,622186269488	0,00202706128781357	0,0615400386215759	145,534738512102	0,04	0,200029368241596	859,968587632636	0,00399944393899079	0,200002936415896	859,968587632636	2,40658533E-03	0,00126473458687396	0,0333351002628214	0,0333342619091058			50,4	39,8				83,7762309071061	31,3531843316438				0,000545736229821004	361,208861976785					276,56895569667
3,98E+03	430									0,00255715226578404	0,0618545053021192	140,792808031335	2,4584843457234E-05	0,000806294122955485	0,0288531911951787	0,125021184187246	775,164588627339	0,00253382638029876	0,0615404328916616	137,638634378793	0,05	0,200036710301995	813,308075759878	0,00499930492373849	0,20000367051987	813,308075759878	3,00709154E-03	0,00158091803508582	0,033335541158108	0,0333344940529032			51,4	34,5				83,9264680931844	29,5674620409164				0,00119116676620066	380,990096722685					275,900413327008
kdis,lat (W/m/K) :										0,00306858239280901	0,0618549099930587	134,519814400709	2,69313040531891E-05	0,000671916236609354	0,0346232140788161	0,125025420572897	740,638582047762	0,00304059138085123	0,0615408271614701	131,506200974536	0,06	0,200044052362394	777,069338826378	0,00599916590848618	0,200004404623844	777,069338826378	3,60714240E-03	0,00189710140376923	0,0333359817190682	0,0333347261966422			76,1	27,4				135,801478299825	26,2953425197639				0,00232188852321344	349,462753946222					285,699850356097
0,033	20									0,00358001241137795	0,0618553146828935	129,434682316826	2,90890870013323E-05	0,000575932032025977	0,0403930322068207	0,125029656808216	712,651739307487	0,00354735628979411	0,0615412214310016	126,535015524482	0,07	0,200051394422793	747,692588521925	0,00699902689323388	0,200005138727818	747,692588521925	4,20673824E-03	0,00221328469320373	0,0333364219459555	0,0333349583403231			83,08333	41,9				103,203654703689	19,2332018918423				0,00743143508792952	203,793500228556
										0,00409144232117636	0,0618557193716237	125,185427098239	3,10974928426833E-05	0,000503943878596494	0,0461626457344563	0,125033892893316	689,26634526448	0,00405412110680426	0,0615416157002559	122,38097933617	0,08	0,200058736483192	723,144502571083	0,00799888787798158	0,200005872831792	723,144502571083	4,80587941E-03	0,00252946790310979	0,0333368618390231	0,0333351904839455			88,3	26,5				139,700815641324	22,488744551392				0,028111613049361	118,869765419746
Alignment ratio : g										0,00460287212237849	0,0618561240592496	121,553297434643	3,29838198729665E-05	0,000447953092581146	0,0519320548168696	0,125038128828311	669,278155701255	0,00456088583204324	0,0615420099692331	118,830242095346	0,09	0,200066078543591	702,161411507293	0,00899874886272928	0,200006606935767	702,161411507293	5,40456626E-03	0,00284565103362717	0,0333373013985242	0,0333354226275096			102	28,8				214,066820862397	29,5674620409164				0,132800461585857	65,8183596467871
0,010	5									0,00511430181499567	0,0618565287457719	118,393666911027	3,47679438455451E-05	0,000403160463756767	0,0577012596090893	0,125042364613315	651,890994269743	0,00506765046551103	0,0615424042379331	115,741417667365	0,1	0,20007342060399	683,907845403378	0,00999860984747697	0,200007341039741	683,907845403378	6,00279913E-03	0,00316183408475587	0,0333377406247118	0,0333356547710155			121	28,6				179,080242328936	20,3947881413754				0,504481836808247	54,4183785361107
Cristallinity ratio : c										0,0102285927701779	0,0618605755503724	99,5593301235067	4,91685180166926E-05	0,000201593633781605	0,115382105593022	0,125084714238823	548,269784009046	0,0101352917514791	0,0615463469096925	97,3292060141353	0,2	0,20014684120798	575,095655563592	0,019997219694954	0,200014682079481	575,095655563592	1,19602347E-02	0,00632366022854748	0,0333421146098528	0,0333379762028674			128	28,3				159,846710643431	14,2186868100495				0,597129866623879	61,4990424690734
0,550	55									0,0153428728766598	0,0618646222450208	89,9642854137355	6,0217933180874E-05	0,000134404690139293	0,173042692219123	0,125127048989788	495,504899369741	0,0152029238577331	0,061550289553742	87,9492714604777	0,3	0,20022026181197	519,657586634579	0,0299958295424309	0,200022023119222	519,657586634579	1,78726494E-02	0,00948547843123508	0,033346455540454	0,0333402976288888													1,37047071313046	41,2174848006155
										0,0204571421458049	0,0618686688301001	83,7233167685319	6,95325722357956E-05	0,000100810218079569	0,230683172588905	0,125169368978618	461,200057846035	0,0202705467844248	0,0615542321700845	81,8482581132647	0,4	0,20029368241596	483,595875191409	0,0399944393899079	0,200029364158962	483,595875191409	2,37403835E-02	0,0126472886929584	0,0333507636663112	0,03334261904908								0,0402659798254909	423,557328242633				1,36844785674537	36,4796256879555
										0,0255714005887392	0,0618727153059904	79,1826235119847	7,77385379716448E-05	8,06535346539146E-05	0,288303698646884	0,125211674316872	436,252134106415	0,0253381605315447	0,0615581747587228	77,4094203992587	0,5	0,20036710301995	457,356741110822	0,0499930492373849	0,200036705198703	457,356741110822	2,95637748E-02	0,0158090910137175	0,0333550392353323	0,0333449404634409								0,0591023756979405	346,767286896948				1,71003077125725	36,4898909058408
										0,0306856482163512	0,0618767616730688	75,6563754776308	8,51569391053425E-05	6,7215745546368E-05	0,345904421189318	0,125253965115265	416,886277674989	0,0304057650989214	0,0615621173196593	73,9622953335175	0,6	0,20044052362394	436,978201760414	0,0599916590848618	0,200044046238444	436,978201760414	3,53431582E-02	0,0189708853933726	0,0333592824935518	0,0333472618719714								0,0710970943231243	274,283988173867				2,39327291333281	42,7108989045327
										0,0357998850399443	0,0618808079317101	72,7980558105314	9,19785318859824E-05	5,76173246205172E-05	0,403485489872886	0,125296241483677	401,195343755236	0,0354733604868687	0,0615660598528971	71,1681305750084	0,7	0,20051394422793	420,458441064421	0,0699902689323388	0,200051387278184	420,458441064421	4,10788664E-02	0,0221326718322032	0,0333634936851448	0,0333495832746716								0,118597101233767	267,065165654303				6,54835677938073	58,5402122516962
										0,0409141110702595	0,0618848540822857	70,4097386133687	9,83276064427152E-05	5,04185088090303E-05	0,461047053223301	0,125338503531155	388,090055919981	0,0405409466952151	0,0615700023584386	68,8334353368035	0,8	0,20058736483192	406,654037879939	0,0799888787798158	0,200058728317925	406,654037879939	4,67712294E-02	0,0252944503300696	0,0333676730524414	0,0333519046715416								0,122016834288466	226,469188393472				13,4843020955936	50,0804883942475
										0,0460283263181278	0,0618889001251645	68,3684179338269	0,000104290496282494	4,48194297408769E-05	0,518589258643854	0,125380751365923	376,893493590994	0,0456085237239512	0,0615739448362865	66,8379600493779	0,9	0,20066078543591	394,854378644537	0,0899874886272928	0,200066069357666	394,854378644537	5,24205748E-02	0,0284562208869717	0,0333718208359401	0,0333542260625812								0,251903712396758	218,545356541273				9,12037782756952	45,8749235985076
										0,0511425307944703	0,0618929460607127	66,5927695907792	0,000109930061233123	4,03401663933069E-05	0,5761122524239	0,12542298509539	367,158142116856	0,0506760915732287	0,0615778872864438	65,1022029345231	1	0,2007342060399	384,589644092212	0,0999860984747697	0,200073410397406	384,589644092212	5,80272276E-02	0,0316179835030493	0,0333759372743222	0,0333565474477907								0,2248287530809	195,262653968412				5,50904350068852	36,5438307095725
										0,102283985439899	0,0619333995916255	56,0116406939268	0,000155439204621966	2,01834788131836E-05	1,15031695385246	0,125844569655318	309,253947075664	0,101351265193828	0,0616173102656139	54,7591649551465	2	0,2014684120798	323,400053060843	0,199972196949539	0,200146820794812	323,400053060843	1,11815453E-01	0,0632351729186188	0,033415428914284	0,0333797609792243								0,166810053720005	155,888171318564				38,5912347558143	28,1997427621419
										0,15342437426153	0,0619738427725776	50,6248030829184	0,000190341673472174	1,34645799862578E-05	1,7227534546083	0,126264855991632	279,884009500702	0,152025520875263	0,0616567304786677	49,4939932044147	3	0,202202618119699	292,224935913308	0,299958295424309	0,200220231192219	292,224935913308	1,61674344E-01	0,0948515682666955	0,0334520356128822	0,0334029739276487								0,591023756979406	163,957514513555				45,6688725292059	31,3178565172297
										0,204563706908833	0,062014275927592	47,1233030732499	0,000219750368081958	1,01051284323909E-05	2,29355092520106	0,1266839389421	260,853627932131	0,202698858630838	0,0616961479282963	46,0719043575813	4	0,202936824159599	271,945945311724	0,399944393899079	0,200293641589625	271,945945311724	2,07890945E-01	0,126467169567127	0,0334859681207129	0,0334261862930785								0,616770306093161	159,736428343253				56,9721766939797	27,2462812467224
										0,255701992396425	0,0620546993576916	44,5773776892008	0,000245646016019396	8,08945585133672E-06	2,86282909998258	0,127101906416408	247,054264844888	0,253371278474179	0,0617355626171864	43,5839789451753	5	0,203671030199499	257,190595880999	0,499930492373849	0,200367051987031	257,190595880999	2,50731333E-01	0,158081976840039	0,0335174217926303	0,0334493980755286								0,464158883361277	149,078417381131				79,7858807585993	33,6047757762967
										0,306839239141911	0,0620951133427182	42,6014885335056	0,000269044597529487	6,74567280642571E-06	3,43069896647663	0,127518839902265	236,369317568463	0,304042780418592	0,0617749745480202	41,6533218285405	6	0,204405236239399	245,730901057247	0,599916590848618	0,200440462384437	245,730901057247	2,90442148E-01	0,189695990105279	0,0335465777124351	0,0334726092750134								1,05850120808859	115,795625245216				74,7652527849261	15,5966752489178
										0,357975455002802	0,0621355181430027	41,0008588349938	0,000290549737898837	5,78582667932882E-06	3,99726340435182	0,127934814934546	227,730415066256	0,354713364477382	0,061814383723475	40,0895225354743	7	0,205139442279299	236,441156935635	0,699902689323388	0,200513872781843	236,441156935635	3,27252010E-01	0,221309209382695	0,0335736037354029	0,0334958198915475								0,741942707212286	94,8901725627126				93,3291390536884	14,2979855729556
										0,409110647311413	0,0621759140008985	39,6642446134354	0,000310554791588517	5,06594115874726E-06	4,56261777771617	0,128349901530153	220,527968693327	0,405383030664017	0,0618537901462238	38,7838303880469	8	0,205873648319198	228,678370555411	0,799888787798158	0,20058728317925	228,678370555411	3,61372839E-01	0,252921634692273	0,0335986554546539	0,0335190299251457								1,34781296490845	100,756211778603				163,016426846286	15,0767576249811
										0,460244822907596	0,0622163011421912	38,5225168617781	0,000329333027493812	4,50602940330321E-06	5,12685048414353	0,128764164591121	214,383573188464	0,456051778991964	0,0618931938189352	37,6686653295153	9	0,206607854359098	222,042934544181	0,899874886272928	0,200660693576656	222,042934544181	3,93001076E-01	0,284533266054	0,0336218770969275	0,0335422393758226								2,78255940220712	93,9143940734084				163,326314522539	17,6396844824717
										0,511377988169884	0,0622566797773923	37,5299758819717	0,000347083445538399	4,05809930668546E-06	5,6900434635925	0,129177664278262	209,047361981334	0,506719609474692	0,0619325947442733	36,6993512554948	10	0,207342060398998	216,270650113299	0,999860984747697	0,200734103974062	216,270650113299	4,22318808E-01	0,316144103487864	0,0336434023529179	0,0335654482435928								2,00663847828877	54,864632751944
										1,02265520000281	0,0626600358052579	31,6318087910466	0,000489900520060022	2,04239694881473E-06	11,2790469219317	0,133281144374395	177,361914734449	1,01334743576186	0,0623264534749757	30,943445363768	20	0,214684120797996	181,861214404864	1,99972196949539	0,201468207948124	181,861214404864	6,20104271E-01	0,63220881617686	0,0337886176344392	0,0337975048646482								4,26215882901532	49,8233819228722
										1,53383591162072	0,0630626951148798	28,6463729205816	0,00059877948403697	1,37047895491083E-06	16,8207301003298	0,137349881635186	161,196784332618	1,51988349227527	0,0627200403655324	28,0349750453118	30	0,222026181196994	164,330157715154	2,99958295424309	0,202202311922186	164,330157715154	7,12733556E-01	0,948194158003752	0,0338566266151996	0,0340295032111373								5,35050854187333	44,8841251328867
										2,04492220877516	0,063464737617646	26,7166357686125	0,000689968234740608	1,03450940326412E-06	22,3402516716687	0,14140234771022	150,597307555618	2,02632779242814	0,0631133580068877	26,1581231046843	40	0,229368241595992	152,926443266737	3,99944393899079	0,202936415896248	152,926443266737	7,56114826E-01	1,26410014890041	0,0338884774053892	0,0342614432976942								13,4781296490845	48,0543899737493
										2,55591509964227	0,0638662129049395	25,3213583689719	0,000769786895390682	8,3292037509225E-07	27,8493942505742	0,145447193466322	142,814408398091	2,53268034963279	0,0635064089468846	24,8031681712872	50	0,236710301994989	144,628900514217	4,99930492373849	0,20367051987031	144,628900514217	7,76431668E-01	1,57992680879352	0,0339033941535063	0,0344933251389491								19,2287307060877	65,6429975901447
										3,06681507211996	0,0642671557911308	24,2445766521419	0,000841490027707329	6,98522237563607E-07	33,3536760139422	0,149488470382297	136,719356988975	3,03894117730085	0,0638991956911607	23,7589442535407	60	0,244052362393987	138,184640540751	5,99916590848618	0,204404623844371	138,184640540751	7,85946698E-01	1,89567415760476	0,0339103801457867	0,0347251487495287								15,3174046370207	30,8669443751623
										3,57762236542016	0,0646675933446084	23,3772482185067	0,000907017840192864	6,02519278070066E-07	38,8556813012609	0,153528075895807	131,743524218729	3,54511028884369	0,0642917207040229	22,9188676522392	70	0,251394422792985	132,960633520724	6,99902689323388	0,205138727818433	132,960633520724	7,90402892E-01	2,21134221525119	0,0339136519103669	0,0349569141440561								18,1659978837532	30,593739829172
										4,08833710048826	0,0650675481482049	22,6571220649244	0,000967638187804524	5,30513560476166E-07	44,3566204417235	0,157566898637856	127,561411420327	4,05118769767133	0,0646839864092975	22,2221214791797	80	0,258736483191983	128,5952979405	7,99888787798158	0,205872831792495	128,5952979405	7,92489870E-01	2,52693100164426	0,0339151841828114	0,0351886213371505								30,302710828664	33,0571757631102
										4,59895934213831	0,0654670398716856	22,0455275254695	0,00102423381826579	4,74506187170353E-07	49,8570602713681	0,161605354782886	123,969682736299	4,5571734171937	0,0650759951911632	21,6309488140706	90	0,266078543590981	124,863918060729	8,99874886272928	0,206606935766557	124,863918060729	7,93467270E-01	2,84244053669096	0,0339159017952149	0,0354202703434278								42,6215882901533	43,2402976345864
										5,10948912853458	0,0658660860780783	21,5169079029692	0,00107744869323622	4,29697793139702E-07	55,3572662577183	0,165643639238758	120,833022859296	5,06306746081986	0,0654677493949601	21,12041339535	100	0,273420603989979	121,617923984491	9,99860984747697	0,207341039740619	121,617923984491	7,93925017E-01	3,15787084029311	0,0339162378761537	0,0356518611774999								34,9309081314051	27,5460629509732
										10,2097060311448	0,0698349842241916	18,4595642160374	0,00149452898210884	2,28001942501771E-07	110,357447613519	0,20602510458577	101,936830157616	10,1169686722675	0,0693717793720611	18,1756443948047	200	0,346841207979958	102,268076309157	19,9972196949539	0,214682079481238	102,268076309157	7,94328030E-01	6,30782052167506	0,0339165337706523	0,037964573258951								54,271009653539	25,4628432535983
										15,3006946930819	0,0737710723772606	16,9947861990378	0,00179712265150062	1,60713993399301E-07	165,357447705579	0,24640643684785	92,209879809977	15,1617170388532	0,0732526711884661	16,7689252112688	300	0,420261811969936	92,4096386582789	29,9958295424309	0,222023119221857	92,4096386582789	7,94328235E-01	9,44986891347002	0,0339165339208545	0,0402714841658642								89,2518617299241	30,5326300756824
										20,3824686638718	0,0776801704003324	16,091164571108	0,0020381813418274	1,27037556443497E-07	220,357447705626	0,286787769042372	85,857360960144	20,1973259581564	0,0771122371477833	15,9016805777452	400	0,493682415959915	85,9968587632636	39,9944393899079	0,229364158962476	85,9968587632636	7,94328235E-01	12,5840358351616	0,0339165339209308	0,0425726084498243								87,9922543569106	28,7339771814018
										25,4550414311279	0,0815658749998457	15,4624707185911	0,00223843425848432	1,0681037417877E-07	275,357447705626	0,327169101236861	81,2252302225986	25,2238088207814	0,0809520361538953	15,2981091301098	500	0,567103019949894	81,3308075759878	49,9930492373849	0,236705198703095	81,3308075759878	7,94328235E-01	15,7103410565191	0,0339165339209308	0,0448679606259152								123,763502847248	28,4735511403492
										30,5184264688398	0,0854306825393474	14,9919334745316	0,00240871162706576	9,33104929536856E-08	330,357447705626	0,367550433431349	77,6228547573737	30,2411790103099	0,0847734167236538	14,8460196792923	600	0,640523623939873	77,7069338826378	59,9916590848618	0,244046238443715	77,7069338826378	7,94328235E-01	18,8288042977211	0,0339165339209308	0,0471575551728112								148,881078497791	28,4669437702059
										35,5726372420645	0,0892764628890453	14,6216955250148	0,00255561727578604	8,36564935023299E-08	385,357447705626	0,407931765625837	74,6999048013308	35,2494499032569	0,088577551525773	14,4899251047906	700	0,713944227929852	74,7692588521925	69,9902689323388	0,251387278184334	74,7692588521925	7,94328235E-01	21,9394452294809	0,0339165339209308	0,0494414065328688								115,273212119238	21,5726433957643
										40,6176872080648	0,0931046896373945	14,3194299480648	0,00268359112659129	7,64073453685864E-08	440,357447705626	0,448313097820326	72,25575104704	40,2486348690238	0,0923654653316325	14,1988586559552	800	0,787364831919831	72,3144502571084	79,9888787798158	0,258728317924953	72,3144502571084	7,94328235E-01	25,0422834731695	0,0339165339209308	0,051719529112217								140,652724210523	18,7718165964992
										45,6535898166597	0,0969165650386491	14,0655223683672	0,00279582449402609	7,07622813655739E-08	495,357447705626	0,488694430014814	70,1654734991809	45,2387472698547	0,0961380577988992	13,9540453758944	900	0,860785435909809	70,2161411507293	89,9874886272928	0,266069357665572	70,2161411507293	7,94328235E-01	28,1373386009403	0,0339165339209308	0,0539919372808492								169,197936325061	21,0082526759933
										50,6803585103366	0,100713094190871	13,8473306581602	0,00289472371935154	6,62407141222371E-08	550,357447705626	0,529075762209303	68,3463659009211	50,2198004607898	0,0998961221691006	13,7433902582819	1000	0,934206039899788	68,3907845403378	99,9860984747697	0,273410397406191	68,3907845403378	7,94328235E-01	31,224630135852	0,0339165339209308	0,0562586453727128								255,50970903525	25,1938054026086
										100,448632221147	0,137978105037567	12,5428790836511	0,00343597169260008	4,57872851647512E-08	1100,35744770563	0,932889084154186	57,4908837522758	99,5350086954063	0,136800657746309	12,4763006770938	2000	1,66841207979958	57,5095655563592	199,972196949539	0,346820794812382	57,5095655563592	7,94328235E-01	61,6748080936904	0,0339165339209308	0,0786153499453811								248,34860702109	19,9329878893919
										149,318245984946	0,174225985819083	11,7988463288685	0,00357931807439963	3,88936584563257E-08	1650,35744770563	1,33670240609907	51,9545035009892	147,958931301016	0,172708834907237	11,7464390792833	3000	2,40261811969936	51,9657586634579	299,958295424309	0,420231192218573	51,9657586634579	7,94328235E-01	91,3697423052378	0,0339165339209308	0,100417549997926								218,527537981842	18,2793966819587
										197,302516781993	0,209641621415291	11,2409275046416	0,00356763703645445	3,54179670951574E-08	2200,35744770563	1,74051572804395	48,3517315120991	195,504797624815	0,207795490693477	11,1961743828188	4000	3,13682415959915	48,3595875191409	399,944393899079	0,493641589624764	48,3595875191409	7,94328235E-01	120,328164783066	0,0339165339209308	0,121678998687117								200,663847828877	19,9383263477101
										244,41468036523	0,244312636227291	10,7815163183833	0,00348868936591772	3,33194165290745E-08	2750,35744770563	2,14432904998884	45,72973011577	242,185755601512	0,242145396535388	10,7416528963864	5000	3,87103019949894	45,7356741110823	499,930492373849	0,567051987030955	45,7356741110823	7,94328235E-01	148,568342937031	0,0339165339209308	0,142413108055604								200,663847828877	22,9074748319545
										290,667887242015	0,278288853617004	10,3862732551472	0,0033801967949039	3,19137253467673E-08	3300,35744770563	2,54814237193372	43,693087450629	288,014867782065	0,275807180841071	10,3498583000081	6000	4,60523623939873	43,6978201760414	599,916590848618	0,640462384437146	43,6978201760414	7,94328235E-01	176,108091097632	0,0339165339209308	0,162632957492437								159,846710643431	14,2186868100495
										336,075198842819	0,311602680999922	10,0375036954602	0,00325992771108787	3,09060474235963E-08	3850,35744770563	2,9519556938786	42,0419407829946	333,005107550848	0,308812630775126	10,003684737747	7000	5,33944227929852	42,0458441064421	699,902689323388	0,713872781843337	42,0458441064421	7,94328235E-01	202,964781753561	0,0339165339209308	0,18235130198374
										380,649583876399	0,344277542954164	9,72451042859646	0,00313670309214208	3,0148248112097E-08	4400,35744770563	3,35576901582349	40,6621004756027	377,169355528262	0,341184798362621	9,69273811074157	8000	6,07364831919831	40,6654037879939	799,888787798158	0,787283179249528	40,6654037879939	7,94328235E-01	229,155356510527	0,0339165339209308	0,201580580158751								1,0784174	118,151079
										424,403914868622	0,376331824341633	9,44015759658664	0,0030150059910146	2,9557677733968E-08	4950,35744770563	3,75958233776837	39,4825867614133	420,520396155674	0,372941818509873	9,41005518186304	9000	6,80785435909809	39,4854378644537	899,874886272928	0,860693576655718	39,4854378644537	7,94328235E-01	254,69633677828	0,0339165339209308	0,220332922136297								1,65416655	110,284969
										467,350964881781	0,407780887427425	9,17936910898773	0,002897098082759	2,90845580066774E-08	5500,35744770563	4,16339565971325	38,456465104636	463,070914459457	0,404098870376553	9,15066574796906	10000	7,54206039899788	38,4589644092212	999,860984747697	0,934103974061909	38,4589644092212	7,94328235E-01	279,603834192564	0,0339165339209308	0,238620157176652								2,95083792	101,554067
										855,154264469393	0,691522952260976	7,32678839214497	0,00199152800833887	2,69550957448226E-08	11000,3574477056	8,20152887916209	32,3389544438053	847,261372399621	0,685185446074462	7,30568125073478	20000	14,8841207979958	32,3400053060843	1999,72196949539	1,66820794812382	32,3400053060843	7,94328235E-01	497,108434099463	0,0339165339209308	0,398313348134285								4,52624132	84,7218574
										1175,44292665163	0,925890420364712	6,15471543060438	0,00144271041261611	2,62564972848776E-08	16500,3574477056	12,2396620986109	29,2218605436335	1164,51807003693	0,917325442866773	6,13725267950303	30000	22,2261811969936	29,2224935913308	2999,58295424309	2,40231192218573	29,2224935913308	7,94328235E-01	666,305867021928	0,0339165339209308	0,522539125321498								7,487157	74,7797174
										1439,01124855639	1,11891081941041	5,3012268216192	0,00108428323643169	2,59185099151216E-08	22000,3574477056	16,2777953180598	27,1941526908321	1425,55356984028	1,10848366597908	5,28616760686502	40000	29,5682415959915	27,1945945311724	3999,44393899079	3,13641589624764	27,1945945311724	7,94328235E-01	797,925020455031	0,0339165339209308	0,619174702738579								11,1990279	64,1569588
										1655,33514511581	1,27749765050028	4,63831959646732	0,000836312176339832	2,57248540528611E-08	27500,3574477056	20,3159285375086	25,7187252935782	1639,76882336721	1,2655184519712	4,62505556402589	50000	36,9103019949894	25,7190595880999	4999,30492373849	3,87051987030955	25,7190595880999	7,94328235E-01	900,311925807109	0,0339165339209308	0,694347787054723								18,9971532	59,0687966
										1832,58759619492	1,40759386047447	4,1043677059049	0,000657962522904704	2,56030300797465E-08	33000,3574477056	24,3540617569574	24,572823939072	1815,2697823099	1,39432380042936	4,09253069271097	60000	44,2523623939873	24,5730901057247	5999,16590848618	4,60462384437146	24,5730901057247	7,94328235E-01	979,958984112368	0,0339165339209308	0,752825138322694								26,349054	55,1192727
										1977,71645791072	1,51424913684257	3,66418750170625	0,000526069744975636	2,55218441582915E-08	38500,3574477056	28,3921949764063	23,6438961752144	1958,94557981054	1,4999065949915	3,65352597982015	70000	51,5944227929852	23,6441156935635	6999,02689323388	5,33872781843337	23,6441156935635	7,94328235E-01	1041,91665218396	0,0339165339209308	0,798314832438963								47,0036028	45,3632316
										2096,55823538578	1,60170685296122	3,29538190675952	0,000426438745356539	2,54656548675438E-08	44000,3574477056	32,4303281958551	22,8676512830528	2076,58211666146	1,58647333037353	3,28571054960345	80000	58,9364831919831	22,8678370555411	7998,88787798158	6,07283179249527	22,8678370555411	7,94328235E-01	1090,11369441692	0,0339165339209308	0,833701391951705								63,5738757	42,9253239
										2193,96815134077	1,67349913413306	2,98259902512228	0,000349877346981215	2,54257585448594E-08	49500,3574477056	36,4684614153039	22,2041331146921	2172,99158900169	1,65752476337967	2,97377441684955	90000	66,2785435909809	22,2042934544181	8998,74886272928	6,80693576655718	22,2042934544181	7,94328235E-01	1127,60630755596	0,0339165339209308	0,861228694970017								131,892038	33,413638
										2273,95290630149	1,73254294302013	2,71475466364222	0,000290188293623931	2,5396933803671E-08	55000,3574477056	40,5065946347528	21,626924456884	2252,14451128824	1,71595145817753	2,70666211296014	100000	73,6206039899788	21,6270650113299	9998,60984747697	7,54103974061909	21,6270650113299	7,94328235E-01	1156,77191554493	0,0339165339209308	0,882642260512865								173,955097	29,8888906
										2607,3011575968	1,98062641833946	1,32233624066831	6,90547704393302E-05	2,53215400219314E-08	110000,357447706	80,8879268292411	18,1860623444294	2581,84011082402	1,96130039929739	1,31820596767576	200000	147,041207979958	18,1861214404864	19997,2196949539	14,8820794812382	18,1861214404864	7,94328235E-01	1250,63632913829	0,0339165339209308	0,951558079904766								229,432923	23,895457
										2686,18251745568	2,04069892506687	0,824419507316287	2,68394959933919E-05	2,53234086143409E-08	165000,357447706	121,269259023729	16,4329801719332	2659,75369642672	2,02063196440308	0,821792482611668	300000	220,461811969936	16,4330157715154	29995,8295424309	22,2231192218573	16,4330157715154	7,94328235E-01	1258,25280739198	0,0339165339209308	0,95715014424139								302,603758	21,3747662
										2720,72998337337	2,06738389519257	0,584241435206237	1,3476287811978E-05	2,53287893056465E-08	220000,357447706	161,650591218218	15,2926194798021	2693,85583092244	2,04697184783697	0,582360108754621	400000	293,882415959915	15,2926443266737	39994,4393899079	29,5641589624764	15,2926443266737	7,94328235E-01	1258,87083438185	0,0339165339209308	0,957603903390173								370,088859	17,3262477
										2741,2104034146	2,08329298432193	0,446036411383323	7,85333097154999E-06	2,53330059563818E-08	275000,357447706	202,031923412706	14,4628712524393	2714,06883843737	2,0626727511456	0,444590888089678	500000	367,303019949894	14,4628900514217	49993,0492373849	36,9051987030955	14,4628900514217	7,94328235E-01	1258,92098319702	0,0339165339209308	0,957640722953166								441,376029	15,2777609
										2754,97352789378	2,09401406184745	0,357284581811305	5,03834197169766E-06	2,53361667622309E-08	330000,357447706	242,413255607194	13,8184490862783	2727,65150775295	2,07325301296024	0,356121679113381	600000	440,723623939873	13,8184640540751	59991,6590848618	44,2462384437146	13,8184640540751	7,94328235E-01	1258,92505244271	0,0339165339209308	0,957643710617927								475,987588	12,9118638
										2764,88371426039	2,10174770546863	0,295945320451071	3,45653132936894E-06	2,53385907290119E-08	385000,357447706	282,794587801683	13,2960510075453	2737,43146601785	2,08088488112701	0,294979072358389	700000	514,144227929852	13,2960633520724	69990,2689323388	51,5872781843337	13,2960633520724	7,94328235E-01	1258,92538263517	0,0339165339209308	0,957643953047223								612,188611	11,0725836
										2772,3627926633	2,10759178274646	0,251268098232834	2,49149216155911E-06	2,53405000279175E-08	440000,357447706	323,175919996171	12,8595193472189	2744,81211039089	2,08665194592697	0,250445797493293	800000	587,564831919831	12,85952979405	79988,8787798158	58,9283179249528	12,85952979405	7,94328235E-01	1258,92540942811	0,0339165339209308	0,957643972718762								596,975192	9,62143915
										2778,20784598485	2,11216359984574	0,217420794692657	1,86535111847403E-06	2,53420396281521E-08	495000,357447706	363,55725219066	12,4863827894489	2750,58014485473	2,09116345445992	0,216707961696012	900000	660,985435909809	12,4863918060729	89987,4886272928	66,2693576655718	12,4863918060729	7,94328235E-01	1258,92541160218	0,0339165339209308	0,957643974314978
										2782,90166077054	2,11583784767277	0,190980816210123	1,4391836729015E-06	2,53433059636865E-08	550000,357447706	403,938584385148	12,1617844944455	2755,21205287583	2,09478919464521	0,19035375043235	1000000	734,406039899788	12,1617923984491	99986,0984747697	73,6103974061909	12,1617923984491	7,94328235E-01	1258,92541177859	0,0339165339209308	0,9576439744445
[truncated: 1 more columns]
